# Supplementary material for: Ancient Horizontal Gene Transfers from Plastome to Mitogenome of a Nonphotosynthetic Orchid, Gastrodia pubilabiata (Epidendroideae, Orchidaceae)
Source: Int J Mol Sci. 2023 Jul 14;24(14):11448. doi: 10.3390/ijms241411448 (PMC10380568; doi:10.3390/ijms241411448)
Supplement: Supplementary file 1 [file ijms-24-11448-s001.zip]

Archive with 1 entries (1 files):
- ijms-2503977-supplementary.pdf
